# Supplementary material for: Global Prevalence of Severe Neonatal Jaundice among Hospital Admissions: A Systematic Review and Meta-Analysis
Source: J Clin Med. 2023 May 29;12(11):3738. doi: 10.3390/jcm12113738 (PMC10253859; doi:10.3390/jcm12113738)
Supplement: Supplementary file 1 [file jcm-12-03738-s001.zip]

Archive with 1 entries (1 files):
- jcm-2331534-supplementary.pdf
